# Supplementary material for: Fluorescence Polarization Imaging of Methylene Blue Facilitates Quantitative Detection of Thyroid Cancer in Single Cells
Source: Cancers (Basel). 2022 Mar 5;14(5):1339. doi: 10.3390/cancers14051339 (PMC8908998; doi:10.3390/cancers14051339)
Supplement: Supplementary file 1 [file cancers-14-01339-s001.zip]

Archive with 1 entries (1 files):
- cancers-1585626-supplementary.pdf
